# Supplementary material for: The Impact of Facial Burns on Short- and Long-Term Quality of Life and Psychological Distress—A Prospective Matched Cohort Study
Source: J Clin Med. 2023 Aug 1;12(15):5057. doi: 10.3390/jcm12155057 (PMC10419582; doi:10.3390/jcm12155057)
Supplement: Supplementary file 1 [file jcm-12-05057-s001.zip]

Archive with 1 entries (1 files):
- jcm-2471708-supplementary.pdf
